# Supplementary material for: CLUH controls astrin-1 expression to couple mitochondrial metabolism to cell cycle progression
Source: eLife. 2022 May 13;11:e74552. doi: 10.7554/eLife.74552 (PMC9135405; doi:10.7554/eLife.74552)
Supplement: Figure 1—source data 3. [file elife-74552-fig1-data3.zip]

Archive with 50 entries (43 files):
- Figure 1ΓÇösource data 3/
- __MACOSX/._Figure 1ΓÇösource data 3
- Figure 1ΓÇösource data 3/Uncropped blots for Figure 1H/
- __MACOSX/Figure 1ΓÇösource data 3/._Uncropped blots for Figure 1H
- Figure 1ΓÇösource data 3/Uncropped blots for Figure 1A/
- __MACOSX/Figure 1ΓÇösource data 3/._Uncropped blots for Figure 1A
- Figure 1ΓÇösource data 3/.DS_Store
- __MACOSX/Figure 1ΓÇösource data 3/._.DS_Store
- Figure 1ΓÇösource data 3/Uncropped blots for Figure 1F /
- __MACOSX/Figure 1ΓÇösource data 3/._Uncropped blots for Figure 1F 
- Figure 1ΓÇösource data 3/Uncropped blots for Figure 1B/
- __MACOSX/Figure 1ΓÇösource data 3/._Uncropped blots for Figure 1B
- Figure 1ΓÇösource data 3/Uncropped blots for Figure 1E/
- __MACOSX/Figure 1ΓÇösource data 3/._Uncropped blots for Figure 1E
- Figure 1ΓÇösource data 3/Uncropped blots for Figure 1D/
- __MACOSX/Figure 1ΓÇösource data 3/._Uncropped blots for Figure 1D
- Figure 1ΓÇösource data 3/Uncropped blots for Figure 1H/Polysome Profiling astrin.tif
- __MACOSX/Figure 1ΓÇösource data 3/Uncropped blots for Figure 1H/._Polysome Profiling astrin.tif
- Figure 1ΓÇösource data 3/Uncropped blots for Figure 1H/Polysome Profiling RPL7.tif
- __MACOSX/Figure 1ΓÇösource data 3/Uncropped blots for Figure 1H/._Polysome Profiling RPL7.tif
- Figure 1ΓÇösource data 3/Uncropped blots for Figure 1H/Polysome Profiling CLUH.tif
- __MACOSX/Figure 1ΓÇösource data 3/Uncropped blots for Figure 1H/._Polysome Profiling CLUH.tif
- Figure 1ΓÇösource data 3/Uncropped blots for Figure 1H/Polysome Profiling kinastrin.tif
- __MACOSX/Figure 1ΓÇösource data 3/Uncropped blots for Figure 1H/._Polysome Profiling kinastrin.tif
- Figure 1ΓÇösource data 3/Uncropped blots for Figure 1A/IP astrin.tif
- __MACOSX/Figure 1ΓÇösource data 3/Uncropped blots for Figure 1A/._IP astrin.tif
- Figure 1ΓÇösource data 3/Uncropped blots for Figure 1A/IP CLUH 2.tif
- __MACOSX/Figure 1ΓÇösource data 3/Uncropped blots for Figure 1A/._IP CLUH 2.tif
- Figure 1ΓÇösource data 3/Uncropped blots for Figure 1A/IP CLUH 1.tif
- __MACOSX/Figure 1ΓÇösource data 3/Uncropped blots for Figure 1A/._IP CLUH 1.tif
- Figure 1ΓÇösource data 3/Uncropped blots for Figure 1F /Input FLAG.tif
- __MACOSX/Figure 1ΓÇösource data 3/Uncropped blots for Figure 1F /._Input FLAG.tif
- Figure 1ΓÇösource data 3/Uncropped blots for Figure 1F /Input CLUH and actin.tif
- __MACOSX/Figure 1ΓÇösource data 3/Uncropped blots for Figure 1F /._Input CLUH and actin.tif
- Figure 1ΓÇösource data 3/Uncropped blots for Figure 1F /IP FLAG and CLUH.tif
- __MACOSX/Figure 1ΓÇösource data 3/Uncropped blots for Figure 1F /._IP FLAG and CLUH.tif
- Figure 1ΓÇösource data 3/Uncropped blots for Figure 1F /Input FLAG actin.tif
- __MACOSX/Figure 1ΓÇösource data 3/Uncropped blots for Figure 1F /._Input FLAG actin.tif
- Figure 1ΓÇösource data 3/Uncropped blots for Figure 1B/IP CLUH 2.tif
- __MACOSX/Figure 1ΓÇösource data 3/Uncropped blots for Figure 1B/._IP CLUH 2.tif
- Figure 1ΓÇösource data 3/Uncropped blots for Figure 1B/IP CLUH 1.tif
- __MACOSX/Figure 1ΓÇösource data 3/Uncropped blots for Figure 1B/._IP CLUH 1.tif
- Figure 1ΓÇösource data 3/Uncropped blots for Figure 1B/IP kinastrin.tif
- __MACOSX/Figure 1ΓÇösource data 3/Uncropped blots for Figure 1B/._IP kinastrin.tif
- Figure 1ΓÇösource data 3/Uncropped blots for Figure 1E/OE astrin constructs FLAG and actin.tif
- __MACOSX/Figure 1ΓÇösource data 3/Uncropped blots for Figure 1E/._OE astrin constructs FLAG and actin.tif
- Figure 1ΓÇösource data 3/Uncropped blots for Figure 1D/OE astrin constructs FLAG.tif
- __MACOSX/Figure 1ΓÇösource data 3/Uncropped blots for Figure 1D/._OE astrin constructs FLAG.tif
- Figure 1ΓÇösource data 3/Uncropped blots for Figure 1D/OE astrin constructs actin.tif
- __MACOSX/Figure 1ΓÇösource data 3/Uncropped blots for Figure 1D/._OE astrin constructs actin.tif
