# Supplementary material for: CLUH controls astrin-1 expression to couple mitochondrial metabolism to cell cycle progression
Source: eLife. 2022 May 13;11:e74552. doi: 10.7554/eLife.74552 (PMC9135405; doi:10.7554/eLife.74552)
Supplement: Figure 1—figure supplement 1—source data 2. [file elife-74552-fig1-figsupp1-data2.zip]

Archive with 34 entries (30 files):
- Figure 1-figure supplement 1-source data 2/
- __MACOSX/._Figure 1-figure supplement 1-source data 2
- Figure 1-figure supplement 1-source data 2/.DS_Store
- __MACOSX/Figure 1-figure supplement 1-source data 2/._.DS_Store
- Figure 1-figure supplement 1-source data 2/Uncropped blots for Figure 1-Figure supplement 1C/
- __MACOSX/Figure 1-figure supplement 1-source data 2/._Uncropped blots for Figure 1-Figure supplement 1C
- Figure 1-figure supplement 1-source data 2/Uncropped blots for Figure 1-Figure supplement 1D/
- __MACOSX/Figure 1-figure supplement 1-source data 2/._Uncropped blots for Figure 1-Figure supplement 1D
- Figure 1-figure supplement 1-source data 2/Uncropped blots for Figure 1-Figure supplement 1B/
- __MACOSX/Figure 1-figure supplement 1-source data 2/._Uncropped blots for Figure 1-Figure supplement 1B
- Figure 1-figure supplement 1-source data 2/Uncropped blots for Figure 1-Figure supplement 1C/Input FLAG and astrin GAPDH.tif
- __MACOSX/Figure 1-figure supplement 1-source data 2/Uncropped blots for Figure 1-Figure supplement 1C/._Input FLAG and astrin GAPDH.tif
- Figure 1-figure supplement 1-source data 2/Uncropped blots for Figure 1-Figure supplement 1C/Input FLAG.tif
- __MACOSX/Figure 1-figure supplement 1-source data 2/Uncropped blots for Figure 1-Figure supplement 1C/._Input FLAG.tif
- Figure 1-figure supplement 1-source data 2/Uncropped blots for Figure 1-Figure supplement 1C/Input astrin.tif
- __MACOSX/Figure 1-figure supplement 1-source data 2/Uncropped blots for Figure 1-Figure supplement 1C/._Input astrin.tif
- Figure 1-figure supplement 1-source data 2/Uncropped blots for Figure 1-Figure supplement 1C/Input CLUH.tif
- __MACOSX/Figure 1-figure supplement 1-source data 2/Uncropped blots for Figure 1-Figure supplement 1C/._Input CLUH.tif
- Figure 1-figure supplement 1-source data 2/Uncropped blots for Figure 1-Figure supplement 1C/HEK293T IP OE kinastrin FLAG.tif
- __MACOSX/Figure 1-figure supplement 1-source data 2/Uncropped blots for Figure 1-Figure supplement 1C/._HEK293T IP OE kinastrin FLAG.tif
- Figure 1-figure supplement 1-source data 2/Uncropped blots for Figure 1-Figure supplement 1C/HEK293T IP OE kinastrin astrin.tif
- __MACOSX/Figure 1-figure supplement 1-source data 2/Uncropped blots for Figure 1-Figure supplement 1C/._HEK293T IP OE kinastrin astrin.tif
- Figure 1-figure supplement 1-source data 2/Uncropped blots for Figure 1-Figure supplement 1C/HEK293T IP OE kinastrin CLUH.tif
- __MACOSX/Figure 1-figure supplement 1-source data 2/Uncropped blots for Figure 1-Figure supplement 1C/._HEK293T IP OE kinastrin CLUH.tif
- Figure 1-figure supplement 1-source data 2/Uncropped blots for Figure 1-Figure supplement 1C/Input CLUH GAPDH.tif
- __MACOSX/Figure 1-figure supplement 1-source data 2/Uncropped blots for Figure 1-Figure supplement 1C/._Input CLUH GAPDH.tif
- Figure 1-figure supplement 1-source data 2/Uncropped blots for Figure 1-Figure supplement 1D/IP CLUH.tif
- __MACOSX/Figure 1-figure supplement 1-source data 2/Uncropped blots for Figure 1-Figure supplement 1D/._IP CLUH.tif
- Figure 1-figure supplement 1-source data 2/Uncropped blots for Figure 1-Figure supplement 1D/IP astrin.tif
- __MACOSX/Figure 1-figure supplement 1-source data 2/Uncropped blots for Figure 1-Figure supplement 1D/._IP astrin.tif
- Figure 1-figure supplement 1-source data 2/Uncropped blots for Figure 1-Figure supplement 1D/IP kinastrin.tif
- __MACOSX/Figure 1-figure supplement 1-source data 2/Uncropped blots for Figure 1-Figure supplement 1D/._IP kinastrin.tif
- Figure 1-figure supplement 1-source data 2/Uncropped blots for Figure 1-Figure supplement 1B/IP astrin.tif
- __MACOSX/Figure 1-figure supplement 1-source data 2/Uncropped blots for Figure 1-Figure supplement 1B/._IP astrin.tif
