# Supplementary material for: CLUH controls astrin-1 expression to couple mitochondrial metabolism to cell cycle progression
Source: eLife. 2022 May 13;11:e74552. doi: 10.7554/eLife.74552 (PMC9135405; doi:10.7554/eLife.74552)
Supplement: Figure 2—source data 2. [file elife-74552-fig2-data2.zip]

Archive with 24 entries (21 files):
- Figure 2-source data 2/
- __MACOSX/._Figure 2-source data 2
- Figure 2-source data 2/Uncropped blots for Figure 2H/
- __MACOSX/Figure 2-source data 2/._Uncropped blots for Figure 2H
- Figure 2-source data 2/Uncropped blots for Figure 2A/
- __MACOSX/Figure 2-source data 2/._Uncropped blots for Figure 2A
- Figure 2-source data 2/.DS_Store
- __MACOSX/Figure 2-source data 2/._.DS_Store
- Figure 2-source data 2/Uncropped blots for Figure 2H/Metabolic labeling Input.tif
- __MACOSX/Figure 2-source data 2/Uncropped blots for Figure 2H/._Metabolic labeling Input.tif
- Figure 2-source data 2/Uncropped blots for Figure 2H/Metabolic labeling IP.tif
- __MACOSX/Figure 2-source data 2/Uncropped blots for Figure 2H/._Metabolic labeling IP.tif
- Figure 2-source data 2/Uncropped blots for Figure 2A/CHX Ponceau S CLUH.tif
- __MACOSX/Figure 2-source data 2/Uncropped blots for Figure 2A/._CHX Ponceau S CLUH.tif
- Figure 2-source data 2/Uncropped blots for Figure 2A/CHX kinastrin.tif
- __MACOSX/Figure 2-source data 2/Uncropped blots for Figure 2A/._CHX kinastrin.tif
- Figure 2-source data 2/Uncropped blots for Figure 2A/CHX PonceauS kinastrin.tif
- __MACOSX/Figure 2-source data 2/Uncropped blots for Figure 2A/._CHX PonceauS kinastrin.tif
- Figure 2-source data 2/Uncropped blots for Figure 2A/CHX astrin.tif
- __MACOSX/Figure 2-source data 2/Uncropped blots for Figure 2A/._CHX astrin.tif
- Figure 2-source data 2/Uncropped blots for Figure 2A/CHX Ponceau S astrin.tif
- __MACOSX/Figure 2-source data 2/Uncropped blots for Figure 2A/._CHX Ponceau S astrin.tif
- Figure 2-source data 2/Uncropped blots for Figure 2A/CHX CLUH.tif
- __MACOSX/Figure 2-source data 2/Uncropped blots for Figure 2A/._CHX CLUH.tif
