# Supplementary material for: CLUH controls astrin-1 expression to couple mitochondrial metabolism to cell cycle progression
Source: eLife. 2022 May 13;11:e74552. doi: 10.7554/eLife.74552 (PMC9135405; doi:10.7554/eLife.74552)
Supplement: Figure 2—figure supplement 1—source data 2. [file elife-74552-fig2-figsupp1-data2.zip]

Archive with 10 entries (9 files):
- Figure 2-figure supplement 1-source data 2/
- __MACOSX/._Figure 2-figure supplement 1-source data 2
- Figure 2-figure supplement 1-source data 2/MEFs astrin.tif
- __MACOSX/Figure 2-figure supplement 1-source data 2/._MEFs astrin.tif
- Figure 2-figure supplement 1-source data 2/MEFs astrin actin.tif
- __MACOSX/Figure 2-figure supplement 1-source data 2/._MEFs astrin actin.tif
- Figure 2-figure supplement 1-source data 2/MEFs CLUH actin.tif
- __MACOSX/Figure 2-figure supplement 1-source data 2/._MEFs CLUH actin.tif
- Figure 2-figure supplement 1-source data 2/MEFs CLUH.tif
- __MACOSX/Figure 2-figure supplement 1-source data 2/._MEFs CLUH.tif
