# Supplementary material for: CLUH controls astrin-1 expression to couple mitochondrial metabolism to cell cycle progression
Source: eLife. 2022 May 13;11:e74552. doi: 10.7554/eLife.74552 (PMC9135405; doi:10.7554/eLife.74552)
Supplement: Figure 3—source data 2. [file elife-74552-fig3-data2.zip]

Archive with 28 entries (27 files):
- Figure 3-source data 2/
- __MACOSX/._Figure 3-source data 2
- Figure 3-source data 2/Input cyclin D3 pH3-Ser10 actin.tif
- __MACOSX/Figure 3-source data 2/._Input cyclin D3 pH3-Ser10 actin.tif
- Figure 3-source data 2/IP CLUH.tif
- __MACOSX/Figure 3-source data 2/._IP CLUH.tif
- Figure 3-source data 2/Input astrin.tif
- __MACOSX/Figure 3-source data 2/._Input astrin.tif
- Figure 3-source data 2/Input pRPS6-Ser235236.tif
- __MACOSX/Figure 3-source data 2/._Input pRPS6-Ser235236.tif
- Figure 3-source data 2/IP astrin.tif
- __MACOSX/Figure 3-source data 2/._IP astrin.tif
- Figure 3-source data 2/Input CLUH.tif
- __MACOSX/Figure 3-source data 2/._Input CLUH.tif
- Figure 3-source data 2/Input pRPS6-Ser235236 actin.tif
- __MACOSX/Figure 3-source data 2/._Input pRPS6-Ser235236 actin.tif
- Figure 3-source data 2/Input RPS6.tif
- __MACOSX/Figure 3-source data 2/._Input RPS6.tif
- Figure 3-source data 2/Input RPS6 actin.tif
- __MACOSX/Figure 3-source data 2/._Input RPS6 actin.tif
- Figure 3-source data 2/Input CLUH actin.tif
- __MACOSX/Figure 3-source data 2/._Input CLUH actin.tif
- Figure 3-source data 2/Input pH3-Ser10.tif
- __MACOSX/Figure 3-source data 2/._Input pH3-Ser10.tif
- Figure 3-source data 2/Input astrin actin.tif
- __MACOSX/Figure 3-source data 2/._Input astrin actin.tif
- Figure 3-source data 2/Input cyclin D3.tif
- __MACOSX/Figure 3-source data 2/._Input cyclin D3.tif
