# Supplementary material for: CLUH controls astrin-1 expression to couple mitochondrial metabolism to cell cycle progression
Source: eLife. 2022 May 13;11:e74552. doi: 10.7554/eLife.74552 (PMC9135405; doi:10.7554/eLife.74552)
Supplement: Figure 4—source data 2. [file elife-74552-fig4-data2.zip]

Archive with 12 entries (11 files):
- Figure 4-source data 2/
- __MACOSX/._Figure 4-source data 2
- Figure 4-source data 2/.DS_Store
- __MACOSX/Figure 4-source data 2/._.DS_Store
- Figure 4-source data 2/CI in gel activity.pdf
- __MACOSX/Figure 4-source data 2/._CI in gel activity.pdf
- Figure 4-source data 2/NDUFA9.pdf
- __MACOSX/Figure 4-source data 2/._NDUFA9.pdf
- Figure 4-source data 2/SDHA.pdf
- __MACOSX/Figure 4-source data 2/._SDHA.pdf
- Figure 4-source data 2/UQCRC1.pdf
- __MACOSX/Figure 4-source data 2/._UQCRC1.pdf
