# Supplementary material for: CLUH controls astrin-1 expression to couple mitochondrial metabolism to cell cycle progression
Source: eLife. 2022 May 13;11:e74552. doi: 10.7554/eLife.74552 (PMC9135405; doi:10.7554/eLife.74552)
Supplement: Figure 5—figure supplement 1—source data 2. [file elife-74552-fig5-figsupp1-data2.zip]

Archive with 26 entries (25 files):
- Figure 5-figure supplement 1-source data 2/
- __MACOSX/._Figure 5-figure supplement 1-source data 2
- Figure 5-figure supplement 1-source data 2/Basal astrin.tif
- __MACOSX/Figure 5-figure supplement 1-source data 2/._Basal astrin.tif
- Figure 5-figure supplement 1-source data 2/HBSS astrin RPS6 actin.tif
- __MACOSX/Figure 5-figure supplement 1-source data 2/._HBSS astrin RPS6 actin.tif
- Figure 5-figure supplement 1-source data 2/HBSS pRPS6-Ser235236.tif
- __MACOSX/Figure 5-figure supplement 1-source data 2/._HBSS pRPS6-Ser235236.tif
- Figure 5-figure supplement 1-source data 2/Basal astrin RPS6 actin.tif
- __MACOSX/Figure 5-figure supplement 1-source data 2/._Basal astrin RPS6 actin.tif
- Figure 5-figure supplement 1-source data 2/HBSS CLUH pRPS6 actin.tif
- __MACOSX/Figure 5-figure supplement 1-source data 2/._HBSS CLUH pRPS6 actin.tif
- Figure 5-figure supplement 1-source data 2/Basal CLUH pRPS6 actin.tif
- __MACOSX/Figure 5-figure supplement 1-source data 2/._Basal CLUH pRPS6 actin.tif
- Figure 5-figure supplement 1-source data 2/Basal pRPS6-Ser235236.tif
- __MACOSX/Figure 5-figure supplement 1-source data 2/._Basal pRPS6-Ser235236.tif
- Figure 5-figure supplement 1-source data 2/Basal RPS6.tif
- __MACOSX/Figure 5-figure supplement 1-source data 2/._Basal RPS6.tif
- Figure 5-figure supplement 1-source data 2/Basal CLUH.tif
- __MACOSX/Figure 5-figure supplement 1-source data 2/._Basal CLUH.tif
- Figure 5-figure supplement 1-source data 2/HBSS RPS6.tif
- __MACOSX/Figure 5-figure supplement 1-source data 2/._HBSS RPS6.tif
- Figure 5-figure supplement 1-source data 2/HBSS astrin.tif
- __MACOSX/Figure 5-figure supplement 1-source data 2/._HBSS astrin.tif
- Figure 5-figure supplement 1-source data 2/HBSS CLUH.tif
- __MACOSX/Figure 5-figure supplement 1-source data 2/._HBSS CLUH.tif
