# Supplementary material for: CLUH controls astrin-1 expression to couple mitochondrial metabolism to cell cycle progression
Source: eLife. 2022 May 13;11:e74552. doi: 10.7554/eLife.74552 (PMC9135405; doi:10.7554/eLife.74552)
Supplement: Figure 7—source data 2. [file elife-74552-fig7-data2.zip]

Archive with 55 entries (52 files):
- Figure 7ΓÇösource data 2/
- Figure 7ΓÇösource data 2/.DS_Store
- __MACOSX/Figure 7ΓÇösource data 2/._.DS_Store
- Figure 7ΓÇösource data 2/Uncropped blots for Figure 7A/
- __MACOSX/Figure 7ΓÇösource data 2/._Uncropped blots for Figure 7A
- Figure 7ΓÇösource data 2/Uncropped blots for Figure 7H/
- __MACOSX/Figure 7ΓÇösource data 2/._Uncropped blots for Figure 7H
- Figure 7ΓÇösource data 2/Uncropped blots for Figure 7A/CDK1.tif
- __MACOSX/Figure 7ΓÇösource data 2/Uncropped blots for Figure 7A/._CDK1.tif
- Figure 7ΓÇösource data 2/Uncropped blots for Figure 7A/CDK1 actin.tif
- __MACOSX/Figure 7ΓÇösource data 2/Uncropped blots for Figure 7A/._CDK1 actin.tif
- Figure 7ΓÇösource data 2/Uncropped blots for Figure 7A/pCDK1-Tyr15 actin.tif
- __MACOSX/Figure 7ΓÇösource data 2/Uncropped blots for Figure 7A/._pCDK1-Tyr15 actin.tif
- Figure 7ΓÇösource data 2/Uncropped blots for Figure 7A/cyclin D3.tif
- __MACOSX/Figure 7ΓÇösource data 2/Uncropped blots for Figure 7A/._cyclin D3.tif
- Figure 7ΓÇösource data 2/Uncropped blots for Figure 7A/pCDK1-Tyr15.tif
- __MACOSX/Figure 7ΓÇösource data 2/Uncropped blots for Figure 7A/._pCDK1-Tyr15.tif
- Figure 7ΓÇösource data 2/Uncropped blots for Figure 7A/cyclin D3 actin.tif
- __MACOSX/Figure 7ΓÇösource data 2/Uncropped blots for Figure 7A/._cyclin D3 actin.tif
- Figure 7ΓÇösource data 2/Uncropped blots for Figure 7A/pRB1-Ser807 811.tif
- __MACOSX/Figure 7ΓÇösource data 2/Uncropped blots for Figure 7A/._pRB1-Ser807 811.tif
- Figure 7ΓÇösource data 2/Uncropped blots for Figure 7A/CLUH pRB1 actin.tif
- __MACOSX/Figure 7ΓÇösource data 2/Uncropped blots for Figure 7A/._CLUH pRB1 actin.tif
- Figure 7ΓÇösource data 2/Uncropped blots for Figure 7A/CLUH019.tif
- __MACOSX/Figure 7ΓÇösource data 2/Uncropped blots for Figure 7A/._CLUH019.tif
- Figure 7ΓÇösource data 2/Uncropped blots for Figure 7H/Thumbs.db
- __MACOSX/Figure 7ΓÇösource data 2/Uncropped blots for Figure 7H/._Thumbs.db
- Figure 7ΓÇösource data 2/Uncropped blots for Figure 7H/pH3-Ser10.tif
- __MACOSX/Figure 7ΓÇösource data 2/Uncropped blots for Figure 7H/._pH3-Ser10.tif
- Figure 7ΓÇösource data 2/Uncropped blots for Figure 7H/CDK1.tif
- __MACOSX/Figure 7ΓÇösource data 2/Uncropped blots for Figure 7H/._CDK1.tif
- Figure 7ΓÇösource data 2/Uncropped blots for Figure 7H/Cyclin D3.tif
- __MACOSX/Figure 7ΓÇösource data 2/Uncropped blots for Figure 7H/._Cyclin D3.tif
- Figure 7ΓÇösource data 2/Uncropped blots for Figure 7H/pCDK1-Tyr15.tif
- __MACOSX/Figure 7ΓÇösource data 2/Uncropped blots for Figure 7H/._pCDK1-Tyr15.tif
- Figure 7ΓÇösource data 2/Uncropped blots for Figure 7H/.DS_Store
- __MACOSX/Figure 7ΓÇösource data 2/Uncropped blots for Figure 7H/._.DS_Store
- Figure 7ΓÇösource data 2/Uncropped blots for Figure 7H/Cyclin D3 actin.tif
- __MACOSX/Figure 7ΓÇösource data 2/Uncropped blots for Figure 7H/._Cyclin D3 actin.tif
- Figure 7ΓÇösource data 2/Uncropped blots for Figure 7H/kinastrin actin.tif
- __MACOSX/Figure 7ΓÇösource data 2/Uncropped blots for Figure 7H/._kinastrin actin.tif
- Figure 7ΓÇösource data 2/Uncropped blots for Figure 7H/astrin CDK1 actin.tif
- __MACOSX/Figure 7ΓÇösource data 2/Uncropped blots for Figure 7H/._astrin CDK1 actin.tif
- Figure 7ΓÇösource data 2/Uncropped blots for Figure 7H/CLUH.tif
- __MACOSX/Figure 7ΓÇösource data 2/Uncropped blots for Figure 7H/._CLUH.tif
- Figure 7ΓÇösource data 2/Uncropped blots for Figure 7H/pH3 actin.tif
- __MACOSX/Figure 7ΓÇösource data 2/Uncropped blots for Figure 7H/._pH3 actin.tif
- Figure 7ΓÇösource data 2/Uncropped blots for Figure 7H/pRB1-Ser807811.tif
- __MACOSX/Figure 7ΓÇösource data 2/Uncropped blots for Figure 7H/._pRB1-Ser807811.tif
- Figure 7ΓÇösource data 2/Uncropped blots for Figure 7H/CLUH pCDK1 pRB1 actin.tif
- __MACOSX/Figure 7ΓÇösource data 2/Uncropped blots for Figure 7H/._CLUH pCDK1 pRB1 actin.tif
- Figure 7ΓÇösource data 2/Uncropped blots for Figure 7H/kinastrin.tif
- __MACOSX/Figure 7ΓÇösource data 2/Uncropped blots for Figure 7H/._kinastrin.tif
- Figure 7ΓÇösource data 2/Uncropped blots for Figure 7H/astrin.tif
- __MACOSX/Figure 7ΓÇösource data 2/Uncropped blots for Figure 7H/._astrin.tif
